# Supplementary material for: An overview of current research on exercise interventions in aging and aging-related disease
Source: Front Aging. 2026 May 26;7:1832962. doi: 10.3389/fragi.2026.1832962 (PMC13246726; doi:10.3389/fragi.2026.1832962)
Supplement: Supplementary file 1 [file Table1.xlsx]

## Sheet: Sheet1
Study objective/design	Sample size	Exercise intervention	Outcome	Molecular pathways	Aging/clinical relevance	References
To evaluate the effects of a 6-week-long combined low-dose resistance and endurance training on the T cell compartment and plasma level cytokines in a general population of older participants. Randomized controlled trial.	Forty healthy adults over the age of 60 (70.3 ± 5.0 years) were randomly assigned to either a training (n=30) or control group (n=10).	A controlled low-threshold and care-oriented combined resistance and endurance training program. Twice-weekly 1-hour sessions for 6 weeks.	The exercise program was followed by an increase in strength capacities.	Increased CD4+/CD8+ ratio, reduced Interleukin- (IL-)6 and IL-8 mediated proinflammatory state.	The study suggests that even short-term and low-threshold training can reduce some of the hallmarks of immune aging in elderly.	Despeghel et al.16
To compare the impact of 6 months of aerobic versus resisted exercise training on inflammatory cytokines and immune system response among elderly. Cross-over exercise study.	Sixty previously sedentary Saudi women age ranged from 61–66 years were randomly assigned to supervised aerobic exercise intervention group (n=30) or resistance exercise group (n=30).	Training programs separating aerobic from resistance groups with 40 min sessions. 3 times per week for 6 months.	Both exercise groups are able to modify the inflammatory markers.	Reduced IL-6 and Tumor Necrosis Factor-alpha (TNF-ɑ) mediated proinflammatory state; increased anti-inflammatory IL-10, CD3+, CD4+, and CD8+ T cell counts and decreased CD4/CD8 ratio, with the aerobic exercise group showing greater significance.	The study reveals that aerobic exercise training is more appropriate to modify the inflammatory markers among elderly.	Abd El-Kader et al.18
To investigate the effects of functional and combined training on memory T cells and functional fitness of postmenopausal women. Randomized controlled trial.	108 post-menopausal women over the age of 60 (64.19 ± 3.80) were randomly allocated to the control (n=40), functional fitness (n=32) and combined training groups (n=36).	44 sessions of functional and combined training. Sessions lasted approximately 1 h, held three times a week) for total 16 weeks.	Both training protocols reduced the time required to perform the "dressing on and taking off a t-shirt" and 10-m walk tests, in addition to improving jumping ability.	Reduced CD4+ Terminally Differentiated Effector Memory T Cells Re-Expressing CD45RA (TEMRA) and CD8+ TEMRA cells and increased CD4+, CD8+ central memory T cells, and levels of CD8+ effector memory T cells.	The study presents two training modalities that can have positive impacts on immunity due to the modulation of memory T cells also promoting rapid improvement in functional fitness during the aging process.	Vasconcelos et al.20
To examine effects of 6 weeks of aerobic preconditioning followed by 6 weeks of high-intensity interval training on inflammatory mediators in previously sedentary older men (SED) and masters athletes (LEX). Controlled intervention study.	Twenty-two men (aged 62 ± 2years) participated in the SED group with 17 age-matched LEX men (aged 60 ± 5years).	A preconditioning exercise program over 6 weeks (≥30 min a day on ≥5 day a week), followed by 6 weeks of high intensity interval training (21 mins sessions once every 5 days).	In conclusion, short-term exercise training can reduce some, but not all inflammatory mediators in SED men, but not LEX men.	Decreased IL-6 proinflammatory and systemic inflammation.	The study shows exercise habits, rather than age per se, is more causative of IL-6 (and possibly hsCRP) concentrations in older men.	Hayes et al.21
To investigate the role of objectively measured physical behaviors and Fitbit watch-based free-living physical activity (PA) intervention in premature senescence of immune cells in sedentary adults with obesity. Randomized controlled trial.	Forty adults with obesity (aged 31.71 ± 7.30 years) were randomly allocated to the control (n=20) and physical activity (n=20) group.	12-week physical activity intervention (Goal was to get over 12,000 steps per day for at least 5 days per week).	The 12-week PA intervention is a promising strategy to alleviate premature immune senescence in adults with obesity.	Decreased vigorous physical activity was associated with elevated p16INK4a and p21Cip1 levels in PBMCs.	The study suggests that physical inactivity at a younger age is an independent determinant of premature senescence in immune cells, potentially leading to accelerated aging of the whole body.	Chen et al.22
To evaluate the induction of NETosis by serum from healthy young and older men, before and after 12 weeks of High-intensity interval training (HIIT) using healthy neutrophils as a biosensor. Controlled intervention study.	10 young men (21 ± 1 years old) and 10 older men (66 ± 5 years old).	HIIT was performed 3 times a week for 12 weeks on a stationary bicycle, consisting of 10 sets of 1 min of high-intensity exercise followed by 2 min of inactive rest.	12 weeks of HIIT significantly reduced the induction of NETosis in older men and improved maximal aerobic capacity.	Higher rate of baseline neutrophil extracellular trap (NET) proliferation and reduced rate of NETosis in older adults.	The study suggests that HIIT is a feasible non-invasive strategy modulating NETosis induction, being able to play a relevant role in the prevention and/or treatment of a variety of diseases associated with the excessive increase of NETosis during aging.	Vidal-Seguel et al.32
To investigate the influence of consequent physical activity over an 8-month time course on levels of cell-free DNA (cfDNA) and DNase activity in a real-world healthy study group. Controlled intervention study.	98 adults (39 women and 60 men) aged between 30 and 65 with cardiovascular disease risk factors	8-month exercise. 75 min/week of vigorous or 150 min/week of moderate intensity endurance training.	Comparison of baseline to 8 months revealed that diastolic blood pressure was significantly lower at the end of the trial, while systolic blood pressure and heart rate at rest showed no significant difference.	Reduced circulating cfDNA levels and increased DNase activity.	The study suggests that regular physical activity might improve cardiovascular health by increasing DNase activity and thereby, the capacity to lower pro-inflammatory signalling, complementing measures of primary and secondary prevention.	Ondracek et al33
To investigate the effects of exercise modality on T-cell phenotypes in older women. Randomized controlled trial.	A total of 100 women (aged ≥ 65 years) were randomized to either intensive strength training (80% of one-repetition maximum ), strength endurance training (40% one-repetition maximum), or control (stretching exercise) for 2–3 times per week during 6 weeks.	Six exercise at different intensities was performed 2-3 times a week for 6 weeks.	6 weeks of strength endurance training significantly decreased the basal percentage and absolute counts of senescence-prone T cells.	Decreased the basal percentage and absolute counts of senescence-prone T cells.	The study provides evidence that resistance exercise may have an anti-immunosenescence effect, once again showing the health benefits of resistance training among the aged adults.	Cao Dinh et al36
To evaluate the effects of a 12-week walking program on the cf-mtDNA and DNase in irritable bowel syndrome (IBS) and non-IBS subjects. Controlled intervention study.	26 IBS patients (aged 55.8 ± 6.3) and 17 non IBS subjects (age 56.9 ± 5.8)	walking. 60 min session, 3 times a week for 12 weeks.	Both groups showed significantly enhanced Global Physical Capacity Score, compared to their baseline values.	Exercise reduced cf-mtDNA and raised counteracting activity of DNase in non-IBS subjects but not in IBS patients.	The study confirms the positive effects of regular moderate-intensity physical activity in healthy subjects and its role in cf-mtDNA release and clearance,which provides clinical evidence for preventing inflammaging by maintaining immune homeostasis.	Chimienti et al.44
To understand whether changes in intestinal metabolism interact with gut microbiota and its release of inflammatory markers. Randomized controlled trial.	Twenty-six, sedentary subjects (prediabetic, n = 9; type 2 diabetes, n = 17; age, 49 ± 4 years) were randomized into sprint interval or moderate-intensity continuous training.	In both training interventions participants exercised six times (three per week) over 2 weeks.	Both training modes reduced whole-body fat percentage and the abdominal visceral fat mass and improved glycosylated hemoglobin.	Increase Bacteroidetes and decrease Firmicutes/Bacteroidetes ratio. Reduced systematic and intestinal inflammatory markers (TNF-α and lipopolysaccharide-binding protein)	The study suggests that with advancing age, the gut microbiome composition alters due to changes in the digestive time compared with younger adults, and exercise training offers a strategy to counteract these effects.	Motiani et al.47
To analyze acute effects of dietary protein and exercise, independently and combined, on free Insulin-like growth factor 1 (IGF-1) concentration and the time-course thereof. Cross-over exercise study.	Twenty-four participants (11 females, 24.9 ± 4.6 years)	A 20-minute exercise session on a cycle ergometer.	N/A	Immediate spike in free IGF-1 after exercise with a return to baseline within 24 hours.	This study provides a foundation for future research to investigate whether consistent high protein meals may chronically elevate IGF-1 and increase the risk of deleterious health outcomes.	Gulick et al.57
To investigate the influence of resistance training (RT), aerobic training (AT), or combination training (CT) interventions on the body composition, muscle strength performance, and IGF-1 of patients with sarcopenic obesity. Randomized controlled trial.	60 elderly adults (age 71.3 ± 4.7 years) with sarcopenic obesity randomly assigned to the RT (n=15), AT (n=15), CT (n=15), or control group (n=15).	Resistance or resistance/aerobic combination training program. 60 min sessions twice a week for 8 weeks.	The muscle strength performance and serum IGF-1 level in the RT group were superior to the control group.	Increase resting IGF-1 serum levels in RT group.	The study suggests that resistance training is more effective for improving muscle strength and increasing IGF‐1 levels in elderly women with sarcopenic obesity comparing to aerobic or combination training program.	Chen et al.58
To investigate the effects of 12 weeks of moderate-intensity aerobic, resistance, or combination exercise on TNF-α and IL-6 compared to no exercise in overweight and obese individuals. Randomized controlled trial.	Ninety-seven overweight or obese men (n = 16) and women (n = 81), aged 40–66 years. Participants who completed the study (n = 64) included n = 16 in the Control group, n = 15 in the Aerobic group, n = 16 in the Resistance group, and n = 17 in the Combination group.	30 min sessions of cardio/walking, resistance training, or combination of both 5 times a week for twelve weeks.	Exercise decreased body fat and increased VO2 max.	Decreased TNF-α.	The study suggests that combination exercise training may be physiologically relevant in decreasing the risk of developing chronic diseases.	Ho et al.62
Provide an overview of existing studies and present results of a randomized cross-over trial on acute effects of a single-bout of resistance and endurance exercise. Cross-over exercise study.	24 healthy male adults conducted both an acute endurance exercise and resistance exercise session (24.6 ± 3.9 years).	Two 50 min sessions of either endurance or resistance exercise with at least 2 days in between.	Single-bouts of endurance exercise provoke acute alterations on kynurenine pathway outcomes。	Improved peripheral kynurenine clearance, reduced central nervous system accumulation, increased kynurenic acid levels, quinolinic acid levels, and KAT4 expression.	The study reveals that disturbances of the kynurenine pathway is related to diseases involving the central nervous system (e.g. Alzheimer's disease, or Parkinson's disease).	Joisten et al.63
To investigate differences between acute endurance exercise and resistance exercise on cellular immune alterations. Cross-over exercise study.	24 healthy men, mean age of 24.6 ± 3.9 years	Two 45 min sessions of either endurance or strength at 60% of the previously measured peak power output.	An acute endurance exercise session causes a stronger mobilization of immune cells than resistance exercise.	Enhance immune cell mobilization.	The study reveals that the mobilization of immune cells induced by exercise might potentially be of relevance in clinical context for treatment and prevention of various diseases.	Schlagheck et al.71
To characterize the effects of an acute bout of exercise on natural killer (NK) cell metabolic and effector functions against TNBC cells under physiologically relevant hypoxic conditions mimicking the TME. Cross-over exercise study.	Thirteen young, healthy inactive women (age 26.9 ± 4.5 years) participated in this study.	Two sessions of cycling for 30 minutes at power outputs corresponding to +10% above their lactate threshold.	Under hypoxia, postexercise NK cells exhibited greater killing of triple-negative breast cancer cell than resting NK cells.	NK cell cytotoxicity was restored to near normoxic levels.	The study provides a reference value for understanding immune aging and the potential for exercise interventions to restore impaired immune surveillance functions.	Cho et al.75
To analyze the effects of 28-weeks of two different exercise protocols on the functional fitness and immune profiles of institutionalized pre-frail and frail women with mild cognitive impairment. Randomized controlled trial.	60 participants (81±7.84 years) were randomized into three groups: a chair elastic band muscle-strength exercise (n=21), a chair multimodal exercise (n=20), and a control non-exercise (n=19).	Chair-based strength and multimodal exercise programs that ranged from 14 to 40 weeks.	Long-term moderate exercise acts as an effective therapy to reduce systemic inflammation and improve immune health.	Decrease in the TNF-α to IL-10 ratio, significant time by group interactions with salivary IgA and IL-10, and a slight reduction in the IL-6 and IL-1β concentrations.	The study suggests that frail individuals experience an accelerated immunosenescence, and exercise has been identified as a therapy to promote a better inflammatory environment.	Eustáquio et al.102
To characterize the acute responses to different intensities but equal volumes of resistance exercise sessions in the levels of salivary IgA, total leukocytes, serum cortisol, lymphocytes, CD4+ cells, and CD8+ cells of elderly women. Randomized controlled trial.	15 elderly women (67.5 ± 3.9 years) were randomized into two experimental sessions comprising resistance exercise for the major muscular groups or one control session without exercise.	A single bout of resistance exercise.	Overall, resistance exercise sessions failed to provoke significant decline on the examined immune function indexes.	Elevated salivary IgA levels.	The study suggests that elderly women can engage in resistance training programs without negative acute effects on the studied parameters of the immune system.	Neves et al.108
